# Supplementary material for: Complementary molecular methods reveal comprehensive phylogenetic diversity integrating inconspicuous lineages of early-diverged wood-decaying mushrooms
Source: Sci Rep. 2020 Feb 20;10:3057. doi: 10.1038/s41598-020-59620-0 (PMC7033186; doi:10.1038/s41598-020-59620-0)
Supplement: Supplementary file 3 — Supplementary Data 2. [file 41598_2020_59620_MOESM3_ESM.csv]

Sample_name	OTU_number	MPD_SES	MNTD_SES	Method	Forest_age	Decay_class	Season	Year
201605_1_1_f	0	NA	NA	Fruit	45	2	May	1st
201605_1_1_c	1	NA	NA	Culture	45	2	May	1st
201605_1_1_e	3	-0.55850252	-0.31226551	eDNA	45	2	May	1st
201605_1_2_f	0	NA	NA	Fruit	45	3	May	1st
201605_1_2_c	0	NA	NA	Culture	45	3	May	1st
201605_1_2_e	3	-0.87684842	-0.72877118	eDNA	45	3	May	1st
201605_1_3_f	0	NA	NA	Fruit	45	4	May	1st
201605_1_3_c	0	NA	NA	Culture	45	4	May	1st
201605_1_3_e	4	-0.0222085	-0.05399319	eDNA	45	4	May	1st
201605_2_1_f	0	NA	NA	Fruit	70	2	May	1st
201605_2_1_c	0	NA	NA	Culture	70	2	May	1st
201605_2_1_e	7	1.6506387	-0.12286372	eDNA	70	2	May	1st
201605_2_2_f	0	NA	NA	Fruit	70	3	May	1st
201605_2_2_c	1	NA	NA	Culture	70	3	May	1st
201605_2_2_e	7	-0.8595433	-1.60014018	eDNA	70	3	May	1st
201605_2_3_f	0	NA	NA	Fruit	70	4	May	1st
201605_2_3_c	0	NA	NA	Culture	70	4	May	1st
201605_2_3_e	9	0.88293409	-0.21335887	eDNA	70	4	May	1st
201607_1_1_f	1	NA	NA	Fruit	45	2	July	1st
201607_1_1_c	0	NA	NA	Culture	45	2	July	1st
201607_1_1_e	5	0.36253724	0.61970228	eDNA	45	2	July	1st
201607_1_2_f	3	1.60119797	1.66798643	Fruit	45	3	July	1st
201607_1_2_c	1	NA	NA	Culture	45	3	July	1st
201607_1_2_e	6	0.85047492	-0.4936629	eDNA	45	3	July	1st
201607_1_3_f	0	NA	NA	Fruit	45	4	July	1st
201607_1_3_c	0	NA	NA	Culture	45	4	July	1st
201607_1_3_e	4	-0.20420721	-0.05465734	eDNA	45	4	July	1st
201607_2_1_f	1	NA	NA	Fruit	70	2	July	1st
201607_2_1_c	0	NA	NA	Culture	70	2	July	1st
201607_2_1_e	8	0.39609491	-0.6896555	eDNA	70	2	July	1st
201607_2_2_f	3	1.47926783	1.52023245	Fruit	70	3	July	1st
201607_2_2_c	0	NA	NA	Culture	70	3	July	1st
201607_2_2_e	7	0.08369331	0.46239075	eDNA	70	3	July	1st
201607_2_3_f	0	NA	NA	Fruit	70	4	July	1st
201607_2_3_c	0	NA	NA	Culture	70	4	July	1st
201607_2_3_e	4	-0.53468833	-0.6804482	eDNA	70	4	July	1st
201609_1_1_f	1	NA	NA	Fruit	45	2	September	1st
201609_1_1_c	0	NA	NA	Culture	45	2	September	1st
201609_1_1_e	6	0.26373042	0.18765702	eDNA	45	2	September	1st
201609_1_2_f	2	1.83697815	1.83760106	Fruit	45	3	September	1st
201609_1_2_c	0	NA	NA	Culture	45	3	September	1st
201609_1_2_e	6	0.84950737	-0.3872703	eDNA	45	3	September	1st
201609_1_3_f	1	NA	NA	Fruit	45	4	September	1st
201609_1_3_c	0	NA	NA	Culture	45	4	September	1st
201609_1_3_e	4	-0.89917905	-0.95498873	eDNA	45	4	September	1st
201609_2_1_f	1	NA	NA	Fruit	70	2	September	1st
201609_2_1_c	0	NA	NA	Culture	70	2	September	1st
201609_2_1_e	4	-0.58341395	-0.48808809	eDNA	70	2	September	1st
201609_2_2_f	3	1.4951687	1.28508715	Fruit	70	3	September	1st
201609_2_2_c	0	NA	NA	Culture	70	3	September	1st
201609_2_2_e	6	-0.79741752	-0.6860907	eDNA	70	3	September	1st
201609_2_3_f	0	NA	NA	Fruit	70	4	September	1st
201609_2_3_c	0	NA	NA	Culture	70	4	September	1st
201609_2_3_e	7	0.8769961	-0.93031131	eDNA	70	4	September	1st
201611_1_1_f	0	NA	NA	Fruit	45	2	November	1st
201611_1_1_c	1	NA	NA	Culture	45	2	November	1st
201611_1_1_e	2	1.27831244	1.23026873	eDNA	45	2	November	1st
201611_1_2_f	1	NA	NA	Fruit	45	3	November	1st
201611_1_2_c	0	NA	NA	Culture	45	3	November	1st
201611_1_2_e	6	-0.12715588	-0.6483683	eDNA	45	3	November	1st
201611_1_3_f	1	NA	NA	Fruit	45	4	November	1st
201611_1_3_c	1	NA	NA	Culture	45	4	November	1st
201611_1_3_e	7	0.31517365	0.28026495	eDNA	45	4	November	1st
201611_2_1_f	0	NA	NA	Fruit	70	2	November	1st
201611_2_1_c	0	NA	NA	Culture	70	2	November	1st
201611_2_1_e	6	0.34481424	0.47238203	eDNA	70	2	November	1st
201611_2_2_f	1	NA	NA	Fruit	70	3	November	1st
201611_2_2_c	1	NA	NA	Culture	70	3	November	1st
201611_2_2_e	6	0.67028956	0.60421634	eDNA	70	3	November	1st
201611_2_3_f	2	-1.11378497	-1.09150364	Fruit	70	4	November	1st
201611_2_3_c	1	NA	NA	Culture	70	4	November	1st
201611_2_3_e	3	-0.71372128	-1.1458344	eDNA	70	4	November	1st
201705_1_1_f	0	NA	NA	Fruit	45	2	May	2nd
201705_1_1_c	0	NA	NA	Culture	45	2	May	2nd
201705_1_1_e	3	-1.47357152	-1.47837374	eDNA	45	2	May	2nd
201705_1_2_f	0	NA	NA	Fruit	45	3	May	2nd
201705_1_2_c	0	NA	NA	Culture	45	3	May	2nd
201705_1_2_e	8	0.5164149	-0.25899206	eDNA	45	3	May	2nd
201705_1_3_f	0	NA	NA	Fruit	45	4	May	2nd
201705_1_3_c	1	NA	NA	Culture	45	4	May	2nd
201705_1_3_e	3	-0.44501375	-0.16109184	eDNA	45	4	May	2nd
201705_2_1_f	0	NA	NA	Fruit	70	2	May	2nd
201705_2_1_c	2	-0.37006441	-0.35922743	Culture	70	2	May	2nd
201705_2_1_e	8	0.17205206	-0.40613568	eDNA	70	2	May	2nd
201705_2_2_f	1	NA	NA	Fruit	70	3	May	2nd
201705_2_2_c	1	NA	NA	Culture	70	3	May	2nd
201705_2_2_e	3	-0.61189132	-0.77312382	eDNA	70	3	May	2nd
201705_2_3_f	0	NA	NA	Fruit	70	4	May	2nd
201705_2_3_c	0	NA	NA	Culture	70	4	May	2nd
201705_2_3_e	4	-0.88364791	-0.94207825	eDNA	70	4	May	2nd
201707_1_1_f	0	NA	NA	Fruit	45	2	July	2nd
201707_1_1_c	1	NA	NA	Culture	45	2	July	2nd
201707_1_1_e	6	1.09110833	-0.09363729	eDNA	45	2	July	2nd
201707_1_2_f	5	1.32556374	0.68748477	Fruit	45	3	July	2nd
201707_1_2_c	0	NA	NA	Culture	45	3	July	2nd
201707_1_2_e	6	0.64334322	-1.80795914	eDNA	45	3	July	2nd
201707_1_3_f	2	1.34846529	1.32179285	Fruit	45	4	July	2nd
201707_1_3_c	0	NA	NA	Culture	45	4	July	2nd
201707_1_3_e	2	-1.30698992	-1.28083266	eDNA	45	4	July	2nd
201707_2_1_f	0	NA	NA	Fruit	70	2	July	2nd
201707_2_1_c	0	NA	NA	Culture	70	2	July	2nd
201707_2_1_e	4	1.20332358	-0.40403507	eDNA	70	2	July	2nd
201707_2_2_f	3	1.4951687	1.28508715	Fruit	70	3	July	2nd
201707_2_2_c	0	NA	NA	Culture	70	3	July	2nd
201707_2_2_e	7	1.13519726	-0.78490038	eDNA	70	3	July	2nd
201707_2_3_f	0	NA	NA	Fruit	70	4	July	2nd
201707_2_3_c	0	NA	NA	Culture	70	4	July	2nd
201707_2_3_e	3	-0.82796072	-0.97376122	eDNA	70	4	July	2nd
201709_1_1_f	0	NA	NA	Fruit	45	2	September	2nd
201709_1_1_c	0	NA	NA	Culture	45	2	September	2nd
201709_1_1_e	3	0.49989275	0.6955533	eDNA	45	2	September	2nd
201709_1_2_f	0	NA	NA	Fruit	45	3	September	2nd
201709_1_2_c	0	NA	NA	Culture	45	3	September	2nd
201709_1_2_e	11	-1.21704904	-1.72340588	eDNA	45	3	September	2nd
201709_1_3_f	0	NA	NA	Fruit	45	4	September	2nd
201709_1_3_c	0	NA	NA	Culture	45	4	September	2nd
201709_1_3_e	6	-0.86048396	-1.187608	eDNA	45	4	September	2nd
201709_2_1_f	0	NA	NA	Fruit	70	2	September	2nd
201709_2_1_c	1	NA	NA	Culture	70	2	September	2nd
201709_2_1_e	3	-0.8800052	-1.2772199	eDNA	70	2	September	2nd
201709_2_2_f	1	NA	NA	Fruit	70	3	September	2nd
201709_2_2_c	0	NA	NA	Culture	70	3	September	2nd
201709_2_2_e	1	NA	NA	eDNA	70	3	September	2nd
201709_2_3_f	0	NA	NA	Fruit	70	4	September	2nd
201709_2_3_c	0	NA	NA	Culture	70	4	September	2nd
201709_2_3_e	2	-1.30698992	-1.28083266	eDNA	70	4	September	2nd
201711_1_1_f	0	NA	NA	Fruit	45	2	November	2nd
201711_1_1_c	0	NA	NA	Culture	45	2	November	2nd
201711_1_1_e	9	0.0729137	-1.48571632	eDNA	45	2	November	2nd
201711_1_2_f	1	NA	NA	Fruit	45	3	November	2nd
201711_1_2_c	0	NA	NA	Culture	45	3	November	2nd
201711_1_2_e	5	0.30658115	-1.07453695	eDNA	45	3	November	2nd
201711_1_3_f	0	NA	NA	Fruit	45	4	November	2nd
201711_1_3_c	2	-0.13564146	-0.20150014	Culture	45	4	November	2nd
201711_1_3_e	14	1.37216189	-1.15884592	eDNA	45	4	November	2nd
201711_2_1_f	1	NA	NA	Fruit	70	2	November	2nd
201711_2_1_c	1	NA	NA	Culture	70	2	November	2nd
201711_2_1_e	8	0.79651862	0.23125745	eDNA	70	2	November	2nd
201711_2_2_f	0	NA	NA	Fruit	70	3	November	2nd
201711_2_2_c	1	NA	NA	Culture	70	3	November	2nd
201711_2_2_e	8	1.04889613	-1.27357548	eDNA	70	3	November	2nd
201711_2_3_f	0	NA	NA	Fruit	70	4	November	2nd
201711_2_3_c	0	NA	NA	Culture	70	4	November	2nd
201711_2_3_e	8	0.64714947	-1.48222872	eDNA	70	4	November	2nd
201805_1_1_f	0	NA	NA	Fruit	45	2	May	3rd
201805_1_1_c	0	NA	NA	Culture	45	2	May	3rd
201805_1_1_e	2	-0.07343608	-0.04135736	eDNA	45	2	May	3rd
201805_1_2_f	0	NA	NA	Fruit	45	3	May	3rd
201805_1_2_c	1	NA	NA	Culture	45	3	May	3rd
201805_1_2_e	10	1.3052426	-1.29129517	eDNA	45	3	May	3rd
201805_1_3_f	0	NA	NA	Fruit	45	4	May	3rd
201805_1_3_c	1	NA	NA	Culture	45	4	May	3rd
201805_1_3_e	4	0.18978443	0.08087384	eDNA	45	4	May	3rd
201805_2_1_f	0	NA	NA	Fruit	70	2	May	3rd
201805_2_1_c	0	NA	NA	Culture	70	2	May	3rd
201805_2_1_e	4	0.26165878	-0.25900583	eDNA	70	2	May	3rd
201805_2_2_f	0	NA	NA	Fruit	70	3	May	3rd
201805_2_2_c	0	NA	NA	Culture	70	3	May	3rd
201805_2_2_e	8	0.56553439	-0.89395175	eDNA	70	3	May	3rd
201805_2_3_f	0	NA	NA	Fruit	70	4	May	3rd
201805_2_3_c	0	NA	NA	Culture	70	4	May	3rd
201805_2_3_e	4	0.04263097	0.01711935	eDNA	70	4	May	3rd
201807_1_1_f	0	NA	NA	Fruit	45	2	July	3rd
201807_1_1_c	0	NA	NA	Culture	45	2	July	3rd
201807_1_1_e	3	1.3072392	1.18076624	eDNA	45	2	July	3rd
201807_1_2_f	0	NA	NA	Fruit	45	3	July	3rd
201807_1_2_c	0	NA	NA	Culture	45	3	July	3rd
201807_1_2_e	5	1.09399672	1.28100243	eDNA	45	3	July	3rd
201807_1_3_f	0	NA	NA	Fruit	45	4	July	3rd
201807_1_3_c	3	0.31381614	0.02977572	Culture	45	4	July	3rd
201807_1_3_e	11	1.07219848	-1.25713583	eDNA	45	4	July	3rd
201807_2_1_f	0	NA	NA	Fruit	70	2	July	3rd
201807_2_1_c	0	NA	NA	Culture	70	2	July	3rd
201807_2_1_e	2	-0.55626733	-0.51396584	eDNA	70	2	July	3rd
201807_2_2_f	1	NA	NA	Fruit	70	3	July	3rd
201807_2_2_c	0	NA	NA	Culture	70	3	July	3rd
201807_2_2_e	8	-0.30599725	0.26513082	eDNA	70	3	July	3rd
201807_2_3_f	0	NA	NA	Fruit	70	4	July	3rd
201807_2_3_c	0	NA	NA	Culture	70	4	July	3rd
201807_2_3_e	4	0.20468315	0.11420138	eDNA	70	4	July	3rd
201809_1_1_f	2	1.18133954	1.13815002	Fruit	45	2	September	3rd
201809_1_1_c	0	NA	NA	Culture	45	2	September	3rd
201809_1_1_e	4	0.95131482	1.06159727	eDNA	45	2	September	3rd
201809_1_2_f	5	1.34660033	0.07650828	Fruit	45	3	September	3rd
201809_1_2_c	1	NA	NA	Culture	45	3	September	3rd
201809_1_2_e	6	0.46646573	0.32332979	eDNA	45	3	September	3rd
201809_1_3_f	0	NA	NA	Fruit	45	4	September	3rd
201809_1_3_c	1	NA	NA	Culture	45	4	September	3rd
201809_1_3_e	8	0.64096921	0.50706323	eDNA	45	4	September	3rd
201809_2_1_f	1	NA	NA	Fruit	70	2	September	3rd
201809_2_1_c	0	NA	NA	Culture	70	2	September	3rd
201809_2_1_e	4	0.33333105	-0.26055199	eDNA	70	2	September	3rd
201809_2_2_f	2	-0.37006441	-0.35922743	Fruit	70	3	September	3rd
201809_2_2_c	0	NA	NA	Culture	70	3	September	3rd
201809_2_2_e	7	0.12836457	-0.47492367	eDNA	70	3	September	3rd
201809_2_3_f	0	NA	NA	Fruit	70	4	September	3rd
201809_2_3_c	1	NA	NA	Culture	70	4	September	3rd
201809_2_3_e	7	1.21089408	-0.48054662	eDNA	70	4	September	3rd
201811_1_1_f	0	NA	NA	Fruit	45	2	November	3rd
201811_1_1_c	0	NA	NA	Culture	45	2	November	3rd
201811_1_1_e	8	0.41191807	0.33398185	eDNA	45	2	November	3rd
201811_1_2_f	1	NA	NA	Fruit	45	3	November	3rd
201811_1_2_c	1	NA	NA	Culture	45	3	November	3rd
201811_1_2_e	9	0.93582581	-0.66983687	eDNA	45	3	November	3rd
201811_1_3_f	0	NA	NA	Fruit	45	4	November	3rd
201811_1_3_c	2	1.81340428	1.7123005	Culture	45	4	November	3rd
201811_1_3_e	8	0.92553735	-0.79359736	eDNA	45	4	November	3rd
201811_2_1_f	0	NA	NA	Fruit	70	2	November	3rd
201811_2_1_c	0	NA	NA	Culture	70	2	November	3rd
201811_2_1_e	4	1.03210851	0.81344373	eDNA	70	2	November	3rd
201811_2_2_f	1	NA	NA	Fruit	70	3	November	3rd
201811_2_2_c	0	NA	NA	Culture	70	3	November	3rd
201811_2_2_e	3	-0.46835597	-0.2169113	eDNA	70	3	November	3rd
201811_2_3_f	1	NA	NA	Fruit	70	4	November	3rd
201811_2_3_c	0	NA	NA	Culture	70	4	November	3rd
201811_2_3_e	4	-0.7806054	-0.83459737	eDNA	70	4	November	3rd
